# Supplementary material for: Best Practice Guidelines for the Management of Patients with Post-Stroke Spasticity: A Modified Scoping Review
Source: Toxins (Basel). 2024 Feb 10;16(2):98. doi: 10.3390/toxins16020098 (PMC10892074; doi:10.3390/toxins16020098)
Supplement: Supplementary file 1 [file toxins-16-00098-s001.zip]

Archive with 3 entries (3 files):
- Supplementary File S2-Risk of bia.pdf
- supplementary-File S1-PRISMA.pdf
- Supplementary-File S3-checklist.pdf
